# Supplementary material for: Evaluation of a Novel Commercial Real-Time PCR Assay for the Simultaneous Detection of Cryptosporidium spp., Giardia duodenalis, and Entamoeba histolytica
Source: Microbiol Spectr. 2022 May 3;10(3):e00531-22. doi: 10.1128/spectrum.00531-22 (PMC9241732; doi:10.1128/spectrum.00531-22)
Supplement: SUPPLEMENTAL FILE 2 — Supplemental material. Download spectrum.00531-22-s002.xlsx, XLSX file, 0.3 MB [file spectrum.00531-22-s002.xlsx]

## Sheet: Table S1
Tube ID	Sample ID	Host	Age (years)	Original sample	Phylum	Parasite species	Cycle Treshold value in qPCR	Genotype	VIASURE® Cryptosporidium, Giardia & E. histopytica Real-time PCR results	Cycle Treshold value in multiplex qPCR	Concomitant infections in reference DNA sample	Re-testing by singleplex PCR	Cycle Treshold value in multiplex qPCR
CNM246	0179/18	Human	NA	Faeces	Apicomplexa	Cryptosporidium parvum	Unknown	IIdA29G1	Positive	26.3–25.4	–	–	–
CNM247	0180/18	Human	NA	Faeces	Apicomplexa	Cryptosporidium parvum	Unknown	IIdA22G2R1	Positive	26.6–25.9	–	–	–
CNM248	0366/18	Human	1	Faeces	Apicomplexa	Cryptosporidium parvum	Unknown	IIdA26G1	Positive	27.0–27.5	–	–	–
CNM249	0367/18	Human	27	Faeces	Apicomplexa	Cryptosporidium parvum	Unknown	IIcA5G3R2	Positive	27.2–27.6	Giardia duodenalis (Ct: 27.2–23.3)	–	–
CNM251	0436/18	Human	1	Faeces	Apicomplexa	Cryptosporidium hominis	Unknown	IbA12G3R2	Positive	32.2–32.2	Giardia duodenalis (Ct: 26.6–27.0)	–	–
CNM252	0579/18	Human	37	Faeces	Apicomplexa	Cryptosporidium hominis	Unknown	IaA12R1	Positive	25.3–26.1	Giardia duodenalis (Ct: 26.1–25.6)	–	–
CNM255	0737/18	Human	NA	Faeces	Apicomplexa	Cryptosporidium parvum	Unknown	IIdA23G1	Positive	27.2–26.9–27.7–28.7	–	–	–
CNM256	0738/18	Human	NA	Faeces	Apicomplexa	Cryptosporidium parvum	Unknown	IIdA23G1R1	Positive	23.0–23.2	–	–	–
CNM258	0927/18	Human	1	Faeces	Apicomplexa	Cryptosporidium parvum	Unknown	IIaA19G4R1	Positive	32.4–32.9	–	–	–
CNM260	0929/18	Human	2	Faeces	Apicomplexa	Cryptosporidium parvum	Unknown	IIaA15G2R1	Positive	36.8–38.0–36.2	–	–	–
CNM261	0930/18	Human	2	Faeces	Apicomplexa	Cryptosporidium parvum	Unknown	IIdA18G1	Positive	35.3–36.5	–	–	–
CNM262	0932/18	Human	5	Faeces	Apicomplexa	Cryptosporidium hominis	Unknown	IbA12G3R2	Positive	34.1–35.4	–	–	–
CNM263	0933/18	Human	2	Faeces	Apicomplexa	Cryptosporidium hominis	Unknown	IbA12G3R2	Positive	30.9–31.0	–	–	–
CNM266	1040/18	Human	1	Faeces	Apicomplexa	Cryptosporidium parvum	Unknown	IIdA22G1R1	Positive	28.0–28.1.0	–	–	–
CNM269	1286/18	Human	2	Faeces	Apicomplexa	Cryptosporidium hominis	Unknown	IeA11G3T3	Positive	29.3–28.9	–	–	–
CNM270	0172/19	Human	7	Faeces	Apicomplexa	Cryptosporidium parvum	Unknown	IIdA17G1R1	Positive	27.5–27.1	–	–	–
CNM272	0236/19	Human	1	Faeces	Apicomplexa	Cryptosporidium hominis	Unknown	IeA11G3T3	Positive	27.3–26.7	–	–	–
CNM273	0239/19	Human	23	Faeces	Apicomplexa	Cryptosporidium parvum	Unknown	IIaA15G2R1	Positive	32.2–31.8–34.1	–	–	–
CNM274	0290/19	Human	2	Faeces	Apicomplexa	Cryptosporidium parvum	Unknown	IIaA17G2R1	Positive	28.1–28.0	Giardia duodenalis (Ct: 33.4–32.2)	–	–
CNM275	0304/19	Human	11	Faeces	Apicomplexa	Cryptosporidium parvum	Unknown	IIaA15G2R1	Positive	35.9–37.1–36.6	–	–	–
CNM276	0406/19	Human	3	Faeces	Apicomplexa	Cryptosporidium parvum	Unknown	IIaA17G2R1	Positive	37.5–37.4	–	–	–
CNM277	0522/19	Human	7	Faeces	Apicomplexa	Cryptosporidium parvum	Unknown	IIaA15G2R1	Positive	26.8–26	–	–	–
CNM282	1410/18	Human	8	Faeces	Apicomplexa	Cryptosporidium hominis	Unknown	IbA10G2	Positive	24.1–23.5–24.2	Giardia duodenalis (Ct: 36.7–38.7–37.8)	–	–
CNM283	1411/18	Human	2	Faeces	Apicomplexa	Cryptosporidium hominis	Unknown	IbA10G2	Positive	26.5–26.8	–	–	–
CNM284	1414/18	Human	1	Faeces	Apicomplexa	Cryptosporidium hominis	Unknown	IbA10G2	Positive	30.2–29.4	–	–	–
CNM285	1415/18	Human	3	Faeces	Apicomplexa	Cryptosporidium hominis	Unknown	IbA10G2	Positive	29.2–29.0	–	–	–
CNM286	1416/18	Human	1	Faeces	Apicomplexa	Cryptosporidium hominis	Unknown	IbA10G2	Positive	31.1–30.9	–	–	–
CNM287	1417/18	Human	10	Faeces	Apicomplexa	Cryptosporidium hominis	Unknown	IbA10G2	Positive	29.7–29.5	–	–	–
CNM288	1418/18	Human	4	Faeces	Apicomplexa	Cryptosporidium hominis	Unknown	IbA10G2	Positive	36.5–35.3	–	–	–
CNM289	1419/18	Human	2	Faeces	Apicomplexa	Cryptosporidium hominis	Unknown	IbA10G2	Positive	38.7–37.4	–	–	–
CNM291	1421/18	Human	6	Faeces	Apicomplexa	Cryptosporidium hominis	Unknown	IbA10G2	Positive	33.5–33.1	–	–	–
CNM299	1534/18	Human	2	Faeces	Apicomplexa	Cryptosporidium hominis	Unknown	IbA10G2	Positive	30.2–30.0	–	–	–
CNM300	1656/18	Human	2	Faeces	Apicomplexa	Cryptosporidium hominis	Unknown	IbA10G2	Positive	35.7–32.3	–	–	–
CNM301	0152/19	Human	2	Faeces	Apicomplexa	Cryptosporidium hominis	Unknown	IbA10G2	Positive	39.2–37.4	–	–	–
CNM302	0156/19	Human	5	Faeces	Apicomplexa	Cryptosporidium hominis	Unknown	IbA10G2	Positive	31.6–31.0	Giardia duodenalis (Ct: 35.3–33.4)	–	–
CNM303	0159/19	Human	4	Faeces	Apicomplexa	Cryptosporidium hominis	Unknown	IbA10G2	Positive	25.4–25.5	–	–	–
CNM304	0161/19	Human	4	Faeces	Apicomplexa	Cryptosporidium hominis	Unknown	IbA10G2	Positive	32.3–32.4	–	–	–
CNM305	0163/19	Human	1	Faeces	Apicomplexa	Cryptosporidium hominis	Unknown	IbA10G2	Positive	30.8–31.1	–	–	–
CNM306	0164/19	Human	2	Faeces	Apicomplexa	Cryptosporidium hominis	Unknown	IbA10G2	Positive	29.1–29.1	–	–	–
CNM307	0166/19	Human	1	Faeces	Apicomplexa	Cryptosporidium hominis	Unknown	IbA10G2	Positive	28.2–28.2	–	–	–
CNM308	0170/19	Human	1	Faeces	Apicomplexa	Cryptosporidium hominis	Unknown	IbA10G2	Positive	31.8–30.5	Giardia duodenalis (Ct: 36.6–35.9)	–	–
CNM309	0171/19	Human	4	Faeces	Apicomplexa	Cryptosporidium hominis	Unknown	IbA10G2	Positive	29.8–29.3	–	–	–
CNM310	0174/19	Human	6	Faeces	Apicomplexa	Cryptosporidium hominis	Unknown	IbA10G2	Positive	29.7–29.2	–	–	–
CNM311	0175/19	Human	3	Faeces	Apicomplexa	Cryptosporidium hominis	Unknown	IbA10G2	Positive	23.5–23.1	–	–	–
CNM312	0176/19	Human	1	Faeces	Apicomplexa	Cryptosporidium hominis	Unknown	IbA10G2	Positive	35.5–35.7	–	–	–
CNM314	0178/19	Human	1	Faeces	Apicomplexa	Cryptosporidium hominis	Unknown	IbA10G2	Positive	29.4–29.2	–	–	–
CNM315	0179/19	Human	1	Faeces	Apicomplexa	Cryptosporidium hominis	Unknown	IbA10G2	Positive	32.1–32.9	–	–	–
CNM318	0182/19	Human	2	Faeces	Apicomplexa	Cryptosporidium hominis	Unknown	IbA10G2	Positive	28.3–28.1	–	–	–
CNM319	0183/19	Human	2	Faeces	Apicomplexa	Cryptosporidium hominis	Unknown	IbA10G2	Positive	25.7–25.9	–	–	–
CNM320	0184/19	Human	5	Faeces	Apicomplexa	Cryptosporidium hominis	Unknown	IbA10G2	Positive	31.5–30.7	–	–	–
CNM321	0185/19	Human	8	Faeces	Apicomplexa	Cryptosporidium hominis	Unknown	IbA10G2	Positive	27.7–27.7	–	–	–
CNM322	0186/19	Human	2	Faeces	Apicomplexa	Cryptosporidium hominis	Unknown	IbA10G2	Positive	23.8–23.2	Giardia duodenalis (Ct: 39.4–37.8–37.5)	–	–
CNM323	0187/19	Human	1	Faeces	Apicomplexa	Cryptosporidium hominis	Unknown	IbA10G2	Positive	28.1–28.1	–	–	–
CNM324	0188/19	Human	2	Faeces	Apicomplexa	Cryptosporidium hominis	Unknown	IbA10G2	Positive	28.6–27.4	Giardia duodenalis (Ct: 36.9–36.7)	–	–
CNM325	0189/19	Human	1	Faeces	Apicomplexa	Cryptosporidium hominis	Unknown	IbA10G2	Positive	24.5–24.1	–	–	–
CNM326	0190/19	Human	5	Faeces	Apicomplexa	Cryptosporidium hominis	Unknown	IbA10G2	Positive	25.0–25.0	–	–	–
CNM327	0209/19	Human	2	Faeces	Apicomplexa	Cryptosporidium hominis	Unknown	IbA10G2	Positive	26.5–26.6	Giardia duodenalis (Ct: 29.6–29.6)	–	–
CNM328	0213/19	Human	1	Faeces	Apicomplexa	Cryptosporidium hominis	Unknown	IbA10G2	Positive	32.1–31.3	–	–	–
CNM329	0214/19	Human	2	Faeces	Apicomplexa	Cryptosporidium hominis	Unknown	IbA10G2	Positive	25.3–25.0	Giardia duodenalis (Ct: 30.7–30.4)	–	–
CNM330	0217/19	Human	3	Faeces	Apicomplexa	Cryptosporidium hominis	Unknown	IbA10G2	Positive	23.6–23.1	–	–	–
CNM331	0221/19	Human	2	Faeces	Apicomplexa	Cryptosporidium hominis	Unknown	IbA10G2	Positive	24.8–24.2	Giardia duodenalis (Ct: 37.9–35.9))	–	–
CNM332	0225/19	Human	2	Faeces	Apicomplexa	Cryptosporidium hominis	Unknown	IbA10G2	Positive	25.0–24.3	Giardia duodenalis (Ct: 37.2–36.0)	–	–
CNM333	0226/19	Human	2	Faeces	Apicomplexa	Cryptosporidium hominis	Unknown	IbA10G2	Positive	25.9–25.7	–	–	–
CNM334	0230/19	Human	3	Faeces	Apicomplexa	Cryptosporidium hominis	Unknown	IbA10G2	Positive	24.9–24.3	–	–	–
CNM335	0232/19	Human	3	Faeces	Apicomplexa	Cryptosporidium hominis	Unknown	IbA10G2	Positive	25.0–25.0	–	–	–
CNM336	0235/19	Human	5	Faeces	Apicomplexa	Cryptosporidium hominis	Unknown	IbA10G2	Positive	22.8–22.7	–	–	–
CNM337	0289/19	Human	2	Faeces	Apicomplexa	Cryptosporidium hominis	Unknown	IbA10G2	Positive	29.5–29.3–31.3	Giardia duodenalis (Ct: 37.1–38.1–38.4–37.5–39.0)	–	–
CNM338	0291/19	Human	1	Faeces	Apicomplexa	Cryptosporidium hominis	Unknown	IbA10G2	Positive	28.2–28.3	–	–	–
CNM339	0292/19	Human	1	Faeces	Apicomplexa	Cryptosporidium hominis	Unknown	IbA10G2	Positive	25.0–24.9	–	–	–
CNM340	0296/19	Human	2	Faeces	Apicomplexa	Cryptosporidium hominis	Unknown	IbA10G2	Positive	28.3–28.3–29.5–29.9	–	–	–
CNM343	0309/19	Human	3	Faeces	Apicomplexa	Cryptosporidium hominis	Unknown	IbA10G2	Positive	33.5–29.5	–	–	–
CNM344	0314/19	Human	3	Faeces	Apicomplexa	Cryptosporidium hominis	Unknown	IbA10G2	Positive	25.2–24.4	–	–	–
CNM345	0315/19	Human	11	Faeces	Apicomplexa	Cryptosporidium hominis	Unknown	IbA10G2	Positive	31.3–31.4	–	–	–
CNM346	0322/19	Human	6	Faeces	Apicomplexa	Cryptosporidium hominis	Unknown	IbA10G2	Positive	31.0–30.8	–	–	–
CNM347	0358/19	Human	4	Faeces	Apicomplexa	Cryptosporidium hominis	Unknown	IbA10G2	Positive	35.0–38.1–37.0	–	–	–
CNM349	0412/19	Human	10	Faeces	Apicomplexa	Cryptosporidium hominis	Unknown	IbA10G2	Positive	31.2–30.9	–	–	–
CNM350	0414/19	Human	3	Faeces	Apicomplexa	Cryptosporidium hominis	Unknown	IbA10G2	Positive	27.7–27.2	–	–	–
CNM365	0926/19	Human	1	Faeces	Apicomplexa	Cryptosporidium hominis	Unknown	IbA10G2	Positive	29.8–28.6	Giardia duodenalis (Ct: 34.4–33.3)	–	–
CNM366	0974/19	Human	1	Faeces	Apicomplexa	Cryptosporidium hominis	Unknown	IbA10G2	Positive	27.3–26.5	–	–	–
CNM367	1040/19	Human	NA	Faeces	Apicomplexa	Cryptosporidium hominis	Unknown	IbA10G2	Positive	26.1–25.3	–	–	–
CNM369	1064/19	Human	NA	Faeces	Apicomplexa	Cryptosporidium hominis	Unknown	IbA10G2	Positive	26.3–25.8	–	–	–
CNM370	1084/19	Human	NA	Faeces	Apicomplexa	Cryptosporidium hominis	Unknown	IbA10G2	Positive	29.1–28.3	–	–	–
CNM371	1121/19	Human	NA	Faeces	Apicomplexa	Cryptosporidium hominis	Unknown	IbA10G2	Positive	30–29.2	–	–	–
CNM372	1135/19	Human	NA	Faeces	Apicomplexa	Cryptosporidium hominis	Unknown	IbA10G2	Positive	28.4–27.9	–	–	–
CNM373	1173/19	Human	NA	Faeces	Apicomplexa	Cryptosporidium hominis	Unknown	IbA10G2	Positive	29.5–29.2	–	–	–
CNM517	288	Human	11	Faeces	Apicomplexa	Cryptosporidium hominis	–	IbA10G2	Negative	–	–	Positive	–
CNM518	125	Human	6	Faeces	Apicomplexa	Cryptosporidium hominis	–	Unknown	Negative	–	Giardia duodenalis (Ct: 31.7–31.2)	Positive	–
CNM525	436	Human	6	Faeces	Apicomplexa	Cryptosporidium hominis	–	Unknown	Negative	–	–	Positive	–
CNM537	L48	Human	6	Faeces	Apicomplexa	Cryptosporidium parvum	–	Unknown	Negative	–	–	Positive	–
CNM542	A83	Human	6	Faeces	Apicomplexa	Cryptosporidium hominis	–	Unknown	Negative	–	Giardia duodenalis (Ct: 37.6–36.6–38.2)	Positive	–
CNM512	17484	Wolf	–	Faeces	Apicomplexa	Cryptosporidium canis	–	Unknown	Positive	34.9–34.3–34.6–35.8	–	–	–
CNM532	MC138	Human	6	Faeces	Apicomplexa	Cryptosporidium felis	–	Unknown	Positive	33.3–31.7	–	–	–
CNM533	MC144	Human	6	Faeces	Apicomplexa	Cryptosporidium felis	–	Unknown	Positive	38.5–38.3	Giardia duodenalis (Ct: 37.3–35.5)	–	–
CNM513	1	Wild boar	–	Faeces	Apicomplexa	Cryptosporidium scrofarum	–	–	Positive	32.2–32.0	–	–	–
CNM514	5	Wild boar	–	Faeces	Apicomplexa	Cryptosporidium scrofarum	–	–	Positive	30.1–29.5–31.3–30.6	–	–	–
CNM515	58	Cervid	–	Faeces	Apicomplexa	Cryptosporidium ryane	–	Unknown	Positive	35.3–34.0	–	–	–
CNM92	1396/18	Human	66	Faeces	Metamonada	Giardia duodenalis	23.6	AII	Positive	25.0–25.1	–	–	–
CNM93	1397/18	Human	36	Faeces	Metamonada	Giardia duodenalis	26.4	BIV	Positive	31.4–31.4	–	–	–
CNM94	1431/18	Human	1	Faeces	Metamonada	Giardia duodenalis	24.3	BIV	Positive	29.3–28.7	–	–	–
CNM95	1432/18	Human	34	Faeces	Metamonada	Giardia duodenalis	27.4	BIV	Positive	32.1–31.1	–	–	–
CNM96	AS 5	Human	8	Faeces	Metamonada	Giardia duodenalis	Unknown	Unknown	Positive	30.1–29.8	–	–	–
CNM97	1488/18	Human	1	Faeces	Metamonada	Giardia duodenalis	28.0	BIV	Positive	30.8–30.2	–	–	–
CNM98	1500/18	Human	40	Faeces	Metamonada	Giardia duodenalis	27.1	BIV	Positive	29.1–28.5; 29.5–28.8	–	–	–
CNM99	1531/18	Human	3	Faeces	Metamonada	Giardia duodenalis	22.9	Unknown	Positive	30.5–30.5	–	–	–
CNM100	AS 14	Human	8	Faeces	Metamonada	Giardia duodenalis	Unknown	Unknown	Positive	27.6–27.4	–	–	–
CNM101	1585/18	Human	58	Faeces	Metamonada	Giardia duodenalis	21.2	BIV	Positive	24.4–23.9	–	–	–
CNM102	1586/18	Human	9	Faeces	Metamonada	Giardia duodenalis	18.2	BIV	Positive	20.8–20.4	–	–	–
CNM103	1588/18	Human	28	Faeces	Metamonada	Giardia duodenalis	21.7	BIV	Positive	25.0–24.6	–	–	–
CNM104	1592/18	Human	3	Faeces	Metamonada	Giardia duodenalis	24.2	AII	Positive	28.1–27.6	–	–	–
CNM105	1604/18	Human	30	Faeces	Metamonada	Giardia duodenalis	24.5	BIII+BIV	Positive	26.5–26.4	–	–	–
CNM106	AS 31	Human	8	Faeces	Metamonada	Giardia duodenalis	Unknown	Unknown	Positive	30.2–30.3	–	–	–
CNM107	1643/18	Human	75	Faeces	Metamonada	Giardia duodenalis	24.7	AII	Positive	28.9–28.1	–	–	–
CNM108	1644/18	Human	8	Faeces	Metamonada	Giardia duodenalis	25.8	BIV	Positive	29.4–28.9	–	–	–
CNM109	0003/19	Human	14	Faeces	Metamonada	Giardia duodenalis	25.6	AII	Negative	–	–	Positive	30.9
CNM110	0061/19	Human	2	Faeces	Metamonada	Giardia duodenalis	26.8	AII	Positive	29.3–29.3	–	–	–
CNM111	0094/19	Human	13	Faeces	Metamonada	Giardia duodenalis	20.0	BIII	Positive	19.1–19.3	–	–	–
CNM112	AS 42	Human	5	Faeces	Metamonada	Giardia duodenalis	Unknown	Unknown	Positive	35.3–34.3	–	–	–
CNM113	0135/19	Human	4	Faeces	Metamonada	Giardia duodenalis	30.9	BIV	Negative	–	–	Positive	37.1
CNM114	0149/19	Human	2	Faeces	Metamonada	Giardia duodenalis	28.9	AII	Positive	28.9–28.4	–	–	–
CNM115	0160/19	Human	4	Faeces	Metamonada	Giardia duodenalis	37.8	AII	Positive	37.1–35.7	–	–	–
CNM116	0207/19	Human	5	Faeces	Metamonada	Giardia duodenalis	25.9	BIV	Positive	29.3–29.0	–	–	–
CNM117	0211/19	Human	5	Faeces	Metamonada	Giardia duodenalis	22.7	BIV	Positive	26.3–25.6	–	–	–
CNM118	0219/19	Human	24	Faeces	Metamonada	Giardia duodenalis	16.9	BIV	Positive	19.8–19.5	–	–	–
CNM119	0223/19	Human	4	Faeces	Metamonada	Giardia duodenalis	20.4	BIV	Positive	23.8–23.1	–	–	–
CNM120	0229/19	Human	5	Faeces	Metamonada	Giardia duodenalis	27.1	BIV	Positive	29.6–29.1	–	–	–
CNM121	0277/19	Human	8	Faeces	Metamonada	Giardia duodenalis	21.7	AII	Positive	22.7–22.7	–	–	–
CNM122	0313/19	Human	5	Faeces	Metamonada	Giardia duodenalis	29.7	BIV	Positive	32.8–32.7	–	–	–
CNM124	0321/19	Human	3	Faeces	Metamonada	Giardia duodenalis	30.3	AII	Positive	31.9–31.4	–	–	–
CNM125	0325/19	Human	4	Faeces	Metamonada	Giardia duodenalis	22.6	BIV	Positive	24.1–23.8	–	–	–
CNM126	0338/19	Human	4	Faeces	Metamonada	Giardia duodenalis	32.5	BIII	Positive	34.9–37.0	–	–	–
CNM127	0404/19	Human	5	Faeces	Metamonada	Giardia duodenalis	21.5	AII	Positive	25.6–25.6	–	–	–
CNM128	0405/19	Human	6	Faeces	Metamonada	Giardia duodenalis	23.8	BIV	Positive	36.2–36.8	–	–	–
CNM129	0410/19	Human	36	Faeces	Metamonada	Giardia duodenalis	28.9	BIV	Positive	32.4–31.6	–	–	–
CNM130	0413/19	Human	3	Faeces	Metamonada	Giardia duodenalis	24.6	BIV	Positive	34.2–34.1	–	–	–
CNM131	0416/19	Human	53	Faeces	Metamonada	Giardia duodenalis	26.4	BIII	Positive	33.1–33.3	–	–	–
CNM134	0435/19	Human	57	Faeces	Metamonada	Giardia duodenalis	23.9	BIII	Negative	–	–	Positive	41.0
CNM135	0442/19	Human	5	Faeces	Metamonada	Giardia duodenalis	27.3	BIV	Positive	38.9–37.7	–	–	–
CNM137	0491/19	Human	3	Faeces	Metamonada	Giardia duodenalis	30.2	AII	Positive	36.3–37.1–38.8	–	–	–
CNM139	0511/19	Human	5	Faeces	Metamonada	Giardia duodenalis	30.9	BIV	Positive	33.4–31.7	–	–	–
CNM140	0526/19	Human	28	Faeces	Metamonada	Giardia duodenalis	25.1	BIV	Positive	27.2–27.2	–	–	–
CNM141	0527/19	Human	2	Faeces	Metamonada	Giardia duodenalis	22.4	BIV	Positive	24.2–23.9; 25.5–25.1	–	–	–
CNM142	AS 50a	Human	2	Faeces	Metamonada	Giardia duodenalis	Unknown	Unknown	Positive	31.5–31.1	–	–	–
CNM143	AS 50b	Human	2	Faeces	Metamonada	Giardia duodenalis	Unknown	Unknown	Positive	32.4–32.3	–	–	–
CNM144	0558/19	Human	19	Faeces	Metamonada	Giardia duodenalis	22.1	BIII	Positive	36.4–38.8–37.1	–	–	–
CNM145	0598/19	Human	1	Faeces	Metamonada	Giardia duodenalis	21.2	BIV	Positive	27.3–27.2	–	–	–
CNM146	0621/19	Human	1	Faeces	Metamonada	Giardia duodenalis	21.5	BIV	Positive	23.4–23.6	–	–	–
CNM147	0657/19	Human	16	Faeces	Metamonada	Giardia duodenalis	26.8	BIV	Positive	27.1–26.6–27.7–27.2	–	–	–
CNM148	0673/19	Human	64	Faeces	Metamonada	Giardia duodenalis	16.5	AII	Positive	30.3–30.4	–	–	–
CNM149	0688/19	Human	1	Faeces	Metamonada	Giardia duodenalis	18.2	BIV	Positive	21.8–21.2	–	–	–
CNM150	0702/19	Human	2	Faeces	Metamonada	Giardia duodenalis	22.7	BIV	Positive	24.9–24.5	–	–	–
CNM151	0719/19	Human	3	Faeces	Metamonada	Giardia duodenalis	27.2	AII	Positive	30.8–30.0	–	–	–
CNM152	0720/19	Human	44	Faeces	Metamonada	Giardia duodenalis	26.5	BIV	Positive	29.1–29.1	–	–	–
CNM153	0744/19	Human	10	Faeces	Metamonada	Giardia duodenalis	23.5	BIV	Positive	27.0–26.3	–	–	–
CNM154	0768/19	Human	1	Faeces	Metamonada	Giardia duodenalis	26.8	BIV	Positive	29.1–28.7	–	–	–
CNM155	0769/19	Human	2	Faeces	Metamonada	Giardia duodenalis	23.1	AII	Positive	25.9–25.3	–	–	–
CNM156	AS 55	Human	1	Faeces	Metamonada	Giardia duodenalis	Unknown	Unknown	Positive	30.6–29.9	–	–	–
CNM157	0783/19	Human	44	Faeces	Metamonada	Giardia duodenalis	22.9	BIV	Positive	26.8–27.1	–	–	–
CNM158	0809/19	Human	8	Faeces	Metamonada	Giardia duodenalis	22.9	AII	Positive	25.3–25.3	–	–	–
CNM159	0814/19	Human	23	Faeces	Metamonada	Giardia duodenalis	24.3	BIII+BIV	Positive	28.8–28.2	–	–	–
CNM160	0822/19	Human	1	Faeces	Metamonada	Giardia duodenalis	25.1	BIV	Positive	31.0–32.0	–	–	–
CNM161	0827/19	Human	5	Faeces	Metamonada	Giardia duodenalis	22.7	AII	Positive	24.3–24.3	–	–	–
CNM162	0846/19	Human	3	Faeces	Metamonada	Giardia duodenalis	27.3	BIV	Positive	27.9–27.3–28.6–28.0	–	–	–
CNM163	0851/19	Human	8	Faeces	Metamonada	Giardia duodenalis	32.7	BIV	Positive	35.0–33.2–34.4–33.5	–	–	–
CNM164	0856/19	Human	7	Faeces	Metamonada	Giardia duodenalis	28.8	BIV	Positive	29.4–29.1	–	–	–
CNM165	0866/19	Human	8	Faeces	Metamonada	Giardia duodenalis	24.6	BIV	Positive	25.9–25.2	–	–	–
CNM166	0871/19	Human	29	Faeces	Metamonada	Giardia duodenalis	30.8	BIII	Positive	??????	–	–	–
CNM167	0872/19	Human	41	Faeces	Metamonada	Giardia duodenalis	30.8	BIII	Positive	30.2–30.1–30.0	–	–	–
CNM168	AS 60	Human	NA	Faeces	Metamonada	Giardia duodenalis	Unknown	Unknown	Positive	31.5–31.1	Cryptosporidium hominis (Ct: 36.2–35.8)	–	–
CNM169	AS 70	Human	16	Faeces	Metamonada	Giardia duodenalis	Unknown	Unknown	Positive	34–33.3	–	–	–
CNM170	AS 71	Human	3	Faeces	Metamonada	Giardia duodenalis	Unknown	Unknown	Positive	30.5–30	–	–	–
CNM171	AS 78	Human	NA	Faeces	Metamonada	Giardia duodenalis	Unknown	Unknown	Positive	21.7–21.6	–	–	–
CNM172	AS 79	Human	8	Faeces	Metamonada	Giardia duodenalis	Unknown	Unknown	Positive	31.7–32.1	–	–	–
CNM173	AS 80	Human	12	Faeces	Metamonada	Giardia duodenalis	Unknown	Unknown	Positive	37.2–37.2	–	–	–
CNM174	AS 85	Human	9	Faeces	Metamonada	Giardia duodenalis	Unknown	Unknown	Positive	32.4–31.7	–	–	–
CNM175	AS 94	Human	3	Faeces	Metamonada	Giardia duodenalis	Unknown	Unknown	Positive	26.2–25.1	–	–	–
CNM176	AS 106	Human	1	Faeces	Metamonada	Giardia duodenalis	Unknown	Unknown	Positive	??????	–	–	–
CNM177	AS 111	Human	1	Faeces	Metamonada	Giardia duodenalis	Unknown	Unknown	Positive	30.9–27.9	–	–	–
CNM178	AS 117	Human	59	Faeces	Metamonada	Giardia duodenalis	Unknown	Unknown	Positive	36.0–36.2–37.4	–	–	–
CNM179	AS 132	Human	NA	Faeces	Metamonada	Giardia duodenalis	Unknown	Unknown	Positive	31.1–30.2	–	–	–
CNM180	AS 172	Human	16	Faeces	Metamonada	Giardia duodenalis	Unknown	Unknown	Positive	32.4–31.6	–	–	–
CNM181	AS 176a	Human	6	Faeces	Metamonada	Giardia duodenalis	Unknown	Unknown	Positive	34.5–36.4–35.6	–	–	–
CNM182	1014/19	Human	NA	Faeces	Metamonada	Giardia duodenalis	26.3	BIV	Positive	30.3–30.4	–	–	–
CNM183	AS 178	Human	21	Faeces	Metamonada	Giardia duodenalis	Unknown	Unknown	Negative	–	–	Positive	35.4
CNM184	1032/19	Human	NA	Faeces	Metamonada	Giardia duodenalis	29.8	BIII	Positive	33.4–33.2	–	–	–
CNM185	1039/19	Human	NA	Faeces	Metamonada	Giardia duodenalis	27.5	BIV	Positive	35.5–36.3–37.6	Cryptosporidium hominis (Ct: 30.6–30–29.6–32.1)	–	–
CNM186	AS 180	Human	1	Faeces	Metamonada	Giardia duodenalis	Unknown	Unknown	Positive	29.1–28.2	–	–	–
CNM187	1124/19	Human	NA	Faeces	Metamonada	Giardia duodenalis	25.1	BIII+BIV	Positive	29–28.4	–	–	–
CNM188	1170/19	Human	NA	Faeces	Metamonada	Giardia duodenalis	17.5	AII	Positive	19.5–19.3	–	–	–
CNM189	1185/19	Human	NA	Faeces	Metamonada	Giardia duodenalis	16.4	AII	Positive	19.1–18.8	–	–	–
CNM190	1200/19	Human	NA	Faeces	Metamonada	Giardia duodenalis	23.7	BIV	Positive	25.8–26.7–25.8	–	–	–
CNM191	1201/19	Human	NA	Faeces	Metamonada	Giardia duodenalis	19.2	BIV	Positive	21.3–21.1;	–	–	–
CNM192	0426/18	Human	25	Faeces	Metamonada	Giardia duodenalis	31.3	Unknown	Positive	34.7–35.2	–	–	–
CNM193	AS 245	Human	NA	Faeces	Metamonada	Giardia duodenalis	Unknown	Unknown	Positive	28.9–28.5	–	–	–
CNM195	1512/18	Human	48	Faeces	Metamonada	Giardia duodenalis	31.3	Unknown	Positive	34.8–33.5	–	–	–
CNM198	0153/19	Human	2	Faeces	Metamonada	Giardia duodenalis	32.7	Unknown	Positive	33.6–32.0	–	–	–
CNM199	0849/19	Human	2	Faeces	Metamonada	Giardia duodenalis	32.0	Unknown	Positive	32.9–31.3	–	–	–
CNM200	AS 282a	Human	14	Faeces	Metamonada	Giardia duodenalis	Unknown	Unknown	Positive	31.5–31.2	–	–	–
CNM203	1107/18	Human	7	Faeces	Metamonada	Giardia duodenalis	33.3	Unknown	Positive	36.6–37.2	–	–	–
CNM205	1514/18	Human	2	Faeces	Metamonada	Giardia duodenalis	33.2	Unknown	Positive	37.1–35.6	–	–	–
CNM207	0493/18	Human	10	Faeces	Metamonada	Giardia duodenalis	34.3	Unknown	Positive	32.3–31.6	–	–	–
CNM209	1496/18	Human	4	Faeces	Metamonada	Giardia duodenalis	34.0	Unknown	Positive	35.2–34.3–38.0	Cryptosporidium hominis (Ct: 34.9–37.8–35.6–38.4)	–	–
CNM211	0490/19	Human	12	Faeces	Metamonada	Giardia duodenalis	34.1	Unknown	Positive	35.3–33.3	–	–	–
CNM213	1469/18	Human	3	Faeces	Metamonada	Giardia duodenalis	35.0	Unknown	Positive	36.8–36.2–37.9	–	–	–
CNM214	1474/18	Human	18	Faeces	Metamonada	Giardia duodenalis	35.3	Unknown	Positive	37.2–36.6–38.6–37.4	–	–	–
CNM215	AS 330	Human	28	Faeces	Metamonada	Giardia duodenalis	Unknown	Unknown	Positive	37.2–34.8	–	–	–
CNM217	0468/18	Human	5	Faeces	Metamonada	Giardia duodenalis	36.1	Unknown	Positive	38.6–36.5–35.9	–	–	–
CNM225	A333/14	Dog	–	Faeces	Metamonada	Giardia duodenalis	Unknown	C	Positive	25.9–25.7	–	–	–
CNM226	A327/14	Dog	–	Faeces	Metamonada	Giardia duodenalis	Unknown	C	Positive	26.8–26.5	–	–	–
CNM227	A107/14	Dog	–	Faeces	Metamonada	Giardia duodenalis	Unknown	C	Positive	37.2–32.7	Cryptosporidium canis (Ct: 24.1–23.4)	–	–
CNM228	A88/14	Cat	–	Faeces	Metamonada	Giardia duodenalis	Unknown	F	Positive	27.2–26.5	–	–	–
CNM229	A345/14	Cat	–	Faeces	Metamonada	Giardia duodenalis	Unknown	F	Positive	35.7–36.2–38.2	Cryptosporidium felis (Ct: 27.0–26.7–27.4–29.4)	–	–
CNM433	753-19	Human	NA	Faeces	Amoebozoa	Entamoeba histolytica	Unknown	‒	Positive	30.5–30.7	–	–	–
CNM435	983-19	Human	NA	Faeces	Amoebozoa	Entamoeba histolytica	Unknown	‒	Positive	28.4–28.3	–	–	–
CNM436	998-19	Human	NA	Faeces	Amoebozoa	Entamoeba histolytica	Unknown	‒	Positive	23.2–23.1	–	–	–
CNM437	1002-19	Human	NA	Faeces	Amoebozoa	Entamoeba histolytica	Unknown	‒	Positive	20.2–20.8	–	–	–
CNM438	1003-19	Human	NA	Faeces	Amoebozoa	Entamoeba histolytica	Unknown	‒	Positive	20.1–21.8	–	–	–
CNM439	1007-19	Human	NA	Faeces	Amoebozoa	Entamoeba histolytica	Unknown	‒	Positive	23.1–24.0	–	–	–
CNM440	1027-19	Human	NA	Faeces	Amoebozoa	Entamoeba histolytica	Unknown	‒	Positive	26.1–27.2	–	–	–
CNM441	1042-19	Human	NA	Faeces	Amoebozoa	Entamoeba histolytica	Unknown	‒	Positive	26.0–27.2	–	–	–
CNM442	1066-19	Human	NA	Faeces	Amoebozoa	Entamoeba histolytica	Unknown	‒	Positive	37.0–39.9	–	–	–
CNM443	1067-19	Human	NA	Faeces	Amoebozoa	Entamoeba histolytica	Unknown	‒	Positive	34.8–36.7	–	–	–
CNM444	1068-19	Human	NA	Faeces	Amoebozoa	Entamoeba histolytica	Unknown	‒	Positive	29.4–30.1	–	–	–
CNM445	1069-19	Human	NA	Faeces	Amoebozoa	Entamoeba histolytica	Unknown	‒	Negative	–	–	Positive	34.3
CNM446	1070-19	Human	NA	Faeces	Amoebozoa	Entamoeba histolytica	Unknown	‒	Positive	29.4–30.5	–	–	–
CNM447	1078-19	Human	NA	Faeces	Amoebozoa	Entamoeba histolytica	Unknown	‒	Positive	36.0–38.0	–	–	–
CNM448	1079-19	Human	NA	Faeces	Amoebozoa	Entamoeba histolytica	Unknown	‒	Positive	29.4–30.4	–	–	–
CNM449	1083-19	Human	NA	Faeces	Amoebozoa	Entamoeba histolytica	Unknown	‒	Positive	25.7–26.3	–	–	–
CNM450	1146-19	Human	NA	Faeces	Amoebozoa	Entamoeba histolytica	Unknown	‒	Positive	26.2–27.0	–	–	–
CNM451	1147-19	Human	NA	Faeces	Amoebozoa	Entamoeba histolytica	Unknown	‒	Positive	26.1–26.7	–	–	–
CNM452	1258-19	Human	NA	Faeces	Amoebozoa	Entamoeba histolytica	Unknown	‒	Positive	25.7–25.9	–	–	–
CNM453	1294-19	Human	NA	Faeces	Amoebozoa	Entamoeba histolytica	Unknown	‒	Positive	36.0–35.4	–	–	–
CNM454	1295-19	Human	NA	Faeces	Amoebozoa	Entamoeba histolytica	Unknown	‒	Positive	29.8–29.7	–	–	–
CNM455	1403-19	Human	NA	Faeces	Amoebozoa	Entamoeba histolytica	Unknown	‒	Positive	33.6–34.0	–	–	–
CNM456	1462-19	Human	NA	Faeces	Amoebozoa	Entamoeba histolytica	Unknown	‒	Positive	24.4–23.7	–	–	–
CNM457	1490-19	Human	NA	Faeces	Amoebozoa	Entamoeba histolytica	Unknown	‒	Positive	34.3–33.8	–	–	–
CNM458	1209-19	Human	NA	Faeces	Amoebozoa	Entamoeba histolytica	Unknown	‒	Positive	29.0–29.5	–	–	–
CNM13	280-19	Human	NA	Faeces	Amoebozoa	Entamoeba dispar	Unknown	–	Negative	–	–	–	–
CNM14	284-19	Human	NA	Faeces	Amoebozoa	Entamoeba dispar	Unknown	–	Negative	–	Giardia duodenalis (Ct:29.9–30.0)	–	–
CNM15	879-19	Human	NA	Faeces	Amoebozoa	Entamoeba dispar	Unknown	–	Negative	–	–	–	–
CNM16	918-19	Human	NA	Faeces	Amoebozoa	Entamoeba dispar	Unknown	–	Negative	–	–	–	–
CNM17	1013-19	Human	NA	Faeces	Amoebozoa	Entamoeba dispar	Unknown	–	Negative	–	–	–	–
CNM18	1020-19	Human	NA	Faeces	Amoebozoa	Entamoeba dispar	Unknown	–	Negative	–	–	–	–
CNM19	1051-19	Human	NA	Faeces	Amoebozoa	Entamoeba dispar	Unknown	–	Negative	–	–	–	–
CNM20	1054-19	Human	NA	Faeces	Amoebozoa	Entamoeba dispar	Unknown	–	Negative	–	–	–	–
CNM21	1058-19	Human	NA	Faeces	Amoebozoa	Entamoeba dispar	Unknown	–	Negative	–	Giardia duodenalis (Ct: 36.2–35.2); Cryptosporidium spp. (Ct: 36.7–32.6)	–	–
CNM22	1141-19	Human	NA	Faeces	Amoebozoa	Entamoeba dispar	Unknown	–	Negative	–	Giardia duodenalis (Ct: 29.9–28.8)	–	–
CNM23	1142-19	Human	NA	Faeces	Amoebozoa	Entamoeba dispar	Unknown	–	Negative	–	Giardia duodenalis (Ct: 27.3–27.0)	–	–
CNM378	4312	Human	NA	Faeces	Metamonada	Dientamoeba fragilis	31.2	‒	Negative	–	Giardia duodenalis (Ct: 35.2–34.4–34.3–33.9)	–	–
CNM379	8415	Human	NA	Faeces	Metamonada	Dientamoeba fragilis	35.0	‒	Negative	–	–	–	–
CNM380	8654	Human	NA	Faeces	Metamonada	Dientamoeba fragilis	29.5	‒	Negative	–	–	–	–
CNM384	7446	Human	NA	Faeces	Metamonada	Dientamoeba fragilis	29.9	‒	Negative	–	–	–	–
CNM386	5307	Human	NA	Faeces	Metamonada	Dientamoeba fragilis	36.7	‒	Negative	–	–	–	–
CNM387	8895	Human	NA	Faeces	Metamonada	Dientamoeba fragilis	Unknown	‒	Negative	–	–	–	–
CNM388	9239	Human	NA	Faeces	Metamonada	Dientamoeba fragilis	Unknown	‒	Negative	–	–	–	–
CNM389	2232	Human	NA	Faeces	Metamonada	Dientamoeba fragilis	30.2	‒	Negative	–	–	–	–
CNM390	7205	Human	NA	Faeces	Metamonada	Dientamoeba fragilis	41.1	‒	Negative	–	–	–	–
CNM391	7481	Human	NA	Faeces	Metamonada	Dientamoeba fragilis	33.4	‒	Negative	–	–	–	–
CNM392	5946	Human	NA	Faeces	Metamonada	Dientamoeba fragilis	22.2	‒	Negative	–	–	–	–
CNM394	6316	Human	NA	Faeces	Metamonada	Dientamoeba fragilis	30.4	‒	Negative	–	–	–	–
CNM396	6230	Human	NA	Faeces	Metamonada	Dientamoeba fragilis	33.5	‒	Negative	–	–	–	–
CNM397	6985	Human	NA	Faeces	Metamonada	Dientamoeba fragilis	39.9	‒	Negative	–	–	–	–
CNM398	6335	Human	NA	Faeces	Metamonada	Dientamoeba fragilis	27.4	‒	Negative	–	Cryptosporidium hominis (Ct: 25.1–25.3)	–	–
CNM399	7312	Human	NA	Faeces	Metamonada	Dientamoeba fragilis	25.4	‒	Negative	–	–	–	–
CNM400	5802	Human	NA	Faeces	Metamonada	Dientamoeba fragilis	24.3	‒	Negative	–	–	–	–
CNM401	1138	Human	NA	Faeces	Metamonada	Dientamoeba fragilis	39.5	‒	Negative	–	–	–	–
CNM403	7189	Human	NA	Faeces	Metamonada	Dientamoeba fragilis	26.1	‒	Negative	–	–	–	–
CNM404	7190	Human	NA	Faeces	Metamonada	Dientamoeba fragilis	38.9	‒	Negative	–	Giardia duodenalis (Ct: 36.5–35.7)	–	–
CNM405	4237	Human	NA	Faeces	Metamonada	Dientamoeba fragilis	21.4	‒	Negative	–	–	–	–
CNM406	8186	Human	NA	Faeces	Metamonada	Dientamoeba fragilis	29.2	‒	Negative	–	–	–	–
CNM410	1480	Human	NA	Faeces	Metamonada	Dientamoeba fragilis	28.2	‒	Negative	–	–	–	–
CNM412	1828	Human	NA	Faeces	Metamonada	Dientamoeba fragilis	26.3	‒	Negative	–	–	–	–
CNM413	1733	Human	NA	Faeces	Metamonada	Dientamoeba fragilis	28.2	‒	Negative	–	–	–	–
CNM415	883	Human	NA	Faeces	Metamonada	Dientamoeba fragilis	36.2	‒	Negative	–	–	–	–
CNM417	5238	Human	NA	Faeces	Metamonada	Dientamoeba fragilis	28.3	‒	Negative	–	–	–	–
CNM418	5833	Human	NA	Faeces	Metamonada	Dientamoeba fragilis	29.0	‒	Negative	–	Giardia duodenalis (Ct: 37.1–35.7)	–	–
CNM419	5986	Human	NA	Faeces	Metamonada	Dientamoeba fragilis	36.3	‒	Negative	–	–	–	–
CNM420	4543	Human	NA	Faeces	Metamonada	Dientamoeba fragilis	25.5	‒	Negative	–	–	–	–
CNM423	4954	Human	NA	Faeces	Metamonada	Dientamoeba fragilis	32.1	‒	Negative	–	–	–	–
CNM424	8121	Human	NA	Faeces	Metamonada	Dientamoeba fragilis	32.2	‒	Negative	–	–	–	–
CNM425	9403	Human	NA	Faeces	Metamonada	Dientamoeba fragilis	38.1	‒	Negative	–	–	–	–
CNM426	7800	Human	NA	Faeces	Metamonada	Dientamoeba fragilis	38.1	‒	Negative	–	–	–	–
CNM427	3437	Human	NA	Faeces	Metamonada	Dientamoeba fragilis	34.3	‒	Negative	–	–	–	–
CNM429	2058	Human	NA	Faeces	Metamonada	Dientamoeba fragilis	35.0	‒	Negative	–	–	–	–
CNM430	6483	Human	NA	Faeces	Metamonada	Dientamoeba fragilis	30.0	‒	Negative	–	–	–	–
CNM459	SUJ5	Human	NA	Faeces	Heterokonta	Blastocystis sp.	Unknown	ST1	Negative	–	–	–	–
CNM460	SUJ11	Human	NA	Faeces	Heterokonta	Blastocystis sp.	Unknown	ST1	Negative	–	–	–	–
CNM461	SUJ12	Human	NA	Faeces	Heterokonta	Blastocystis sp.	Unknown	ST1	Negative	–	–	–	–
CNM462	SUJ15	Human	NA	Faeces	Heterokonta	Blastocystis sp.	Unknown	ST1	Negative	–	–	–	–
CNM464	PT19	Non-human primate	–	Faeces	Heterokonta	Blastocystis sp.	Unknown	ST1	Negative	–	–	–	–
CNM465	PT24	Non-human primate	–	Faeces	Heterokonta	Blastocystis sp.	Unknown	ST1	Negative	–	–	–	–
CNM466	PT27	Non-human primate	–	Faeces	Heterokonta	Blastocystis sp.	Unknown	ST1	Negative	–	Giardia duodenalis (Ct: 33.9–32.3)	–	–
CNM467	PT47	Non-human primate	–	Faeces	Heterokonta	Blastocystis sp.	Unknown	ST1	Negative	–	–	–	–
CNM468	PT78	Non-human primate	–	Faeces	Heterokonta	Blastocystis sp.	Unknown	ST1	Negative	–	–	–	–
CNM469	SUJ14	Human	NA	Faeces	Heterokonta	Blastocystis sp.	Unknown	ST2	Negative	–	–	–	–
CNM470	PT33	Non-human primate	–	Faeces	Heterokonta	Blastocystis sp.	Unknown	ST2	Negative	–	–	–	–
CNM471	PT50	Non-human primate	–	Faeces	Heterokonta	Blastocystis sp.	Unknown	ST2	Negative	–	–	–	–
CNM473	PT59	Non-human primate	–	Faeces	Heterokonta	Blastocystis sp.	Unknown	ST2	Negative	–	–	–	–
CNM474	PT63	Non-human primate	–	Faeces	Heterokonta	Blastocystis sp.	Unknown	ST2	Negative	–	–	–	–
CNM475	PT66	Non-human primate	–	Faeces	Heterokonta	Blastocystis sp.	Unknown	ST2	Negative	–	–	–	–
CNM476	PT71	Non-human primate	–	Faeces	Heterokonta	Blastocystis sp.	Unknown	ST2	Negative	–	–	–	–
CNM477	PT40	Non-human primate	–	Faeces	Heterokonta	Blastocystis sp.	Unknown	ST3	Negative	–	–	–	–
CNM478	PT49	Non-human primate	–	Faeces	Heterokonta	Blastocystis sp.	Unknown	ST3	Negative	–	–	–	–
CNM479	PT54	Non-human primate	–	Faeces	Heterokonta	Blastocystis sp.	Unknown	ST3	Negative	–	–	–	–
CNM480	PT 57	Non-human primate	–	Faeces	Heterokonta	Blastocystis sp.	Unknown	ST3	Negative	–	–	–	–
CNM481	PT79	Non-human primate	–	Faeces	Heterokonta	Blastocystis sp.	Unknown	ST3	Negative	–	–	–	–
CNM482	PT80	Non-human primate	–	Faeces	Heterokonta	Blastocystis sp.	Unknown	ST3	Negative	–	–	–	–
CNM484	PT135	Non-human primate	–	Faeces	Heterokonta	Blastocystis sp.	Unknown	ST3	Negative	–	–	–	–
CNM485	PT203	Non-human primate	–	Faeces	Heterokonta	Blastocystis sp.	Unknown	ST3	Negative	–	–	–	–
CNM486	PT212	Non-human primate	–	Faeces	Heterokonta	Blastocystis sp.	Unknown	ST3	Negative	–	Giardia duodenalis (Ct: 37.6–35.9)	–	–
CNM487	SUJ4	Human	43	Faeces	Heterokonta	Blastocystis sp.	Unknown	ST4	Negative	–	–	–	–
CNM488	SUJ8	Human	38	Faeces	Heterokonta	Blastocystis sp.	Unknown	ST4	Negative	–	–	–	–
CNM489	SUJ16	Human	53	Faeces	Heterokonta	Blastocystis sp.	Unknown	ST4	Negative	–	–	–	–
CNM490	SUJ24	Human	23	Faeces	Heterokonta	Blastocystis sp.	Unknown	ST4	Negative	–	–	–	–
CNM491	PT94	Non-human primate	–	Faeces	Heterokonta	Blastocystis sp.	Unknown	ST4	Negative	–	Giardia duodenalis (Ct: 29.2–29.2)	–	–
CNM492	PT115	Non-human primate	–	Faeces	Heterokonta	Blastocystis sp.	Unknown	ST4	Negative	–	Giardia duodenalis (Ct: 31.4–31.0)	–	–
CNM493	PT120	Non-human primate	–	Faeces	Heterokonta	Blastocystis sp.	Unknown	ST4	Negative	–	–	–	–
CNM494	PT42	Non-human primate	–	Faeces	Heterokonta	Blastocystis sp.	Unknown	ST5	Negative	–	–	–	–
CNM496	PT51	Non-human primate	–	Faeces	Heterokonta	Blastocystis sp.	Unknown	ST5	Negative	–	–	–	–
CNM497	PT58	Non-human primate	–	Faeces	Heterokonta	Blastocystis sp.	Unknown	ST5	Negative	–	–	–	–
CNM498	PT74	Non-human primate	–	Faeces	Heterokonta	Blastocystis sp.	Unknown	ST5	Negative	–	Giardia duodenalis (Ct: 28.3–28.2)	–	–
CNM499	PT81	Non-human primate	–	Faeces	Heterokonta	Blastocystis sp.	Unknown	ST5	Negative	–	Giardia duodenalis (Ct: 30.1–29.4)	–	–
CNM500	PT82	Non-human primate	–	Faeces	Heterokonta	Blastocystis sp.	Unknown	ST5	Negative	–	–	–	–
CNM501	PT97	Non-human primate	–	Faeces	Heterokonta	Blastocystis sp.	Unknown	ST8	Negative	–	–	–	–
CNM502	PT107	Non-human primate	–	Faeces	Heterokonta	Blastocystis sp.	Unknown	ST8	Negative	–	–	–	–
CNM503	PT204	Non-human primate	–	Faeces	Heterokonta	Blastocystis sp.	Unknown	ST8	Negative	–	–	–	–
CNM504	PT221	Non-human primate	–	Faeces	Heterokonta	Blastocystis sp.	Unknown	ST8	Negative	–	–	–	–
CNM510	–	Human	NA	Faeces	Apicomplexa	Isospora belli	–	–	Negative	–	–	–	–
CNM554	–	–	–	Culture	Apicomplexa	Babesia divergens	–	–	Negative	–	–	–	–
CNM555	–	Ratón	–	Culture	Apicomplexa	Toxoplasma gondii	–	–	Negative	–	–	–	–
CNM556	–	Culture	–	Culture	Apicomplexa	Toxoplasma gondii	–	–	Negative	–	–	–	–
CNM557	–	Culture	–	Culture	Apicomplexa	Neospora caninum	–	–	Negative	–	–	–	–
CNM558	–	Ovine	–	Culture	Apicomplexa	Sarcocystis gigantea	–	–	Negative	–	–	–	–
CNM559	–	Culture	–	Culture	Apicomplexa	Sarcocystis cruzi	–	–	Negative	–	–	–	–
CNM560	–	Fox	–	Culture	Apicomplexa	Sarcocystis arctica	–	–	Negative	–	–	–	–
CNM561	–	Culture	–	Culture	Apicomplexa	Besnoitia besnoiti	–	–	Negative	–	–	–	–
CNM562	–	Bovine	–	Culture	Apicomplexa	Besnoitia besnoiti	–	–	Negative	–	–	–	–
CNM47	201852968	Human	NA	Blood	Apicomplexa	Plasmodium falciparum	Unknown	–	Negative	–	–	–	–
CNM60	201850211	Human	NA	Blood	Apicomplexa	Plasmodium malariae	Unknown	–	Negative	–	–	–	–
CNM61	201852832	Human	NA	Blood	Apicomplexa	Plasmodium ovale	Unknown	–	Negative	–	–	–	–
CNM65	201851640	Human	NA	Blood	Apicomplexa	Plasmodium vivax	Unknown	–	Negative	–	–	–	–
CNM68	L-100	–	–	Culture	Euglenozoa	Leishmania aethiopica	Unknown	–	Negative	–	–	–	–
CNM69	DD8	–	–	Culture	Euglenozoa	Leishmania donovani	Unknown	–	Negative	–	–	–	–
CNM70	5ASKH	–	–	Culture	Euglenozoa	Leishmania major	Unknown	–	Negative	–	–	–	–
CNM71	K27	–	–	Culture	Euglenozoa	Leishmania tropica	Unknown	–	Negative	–	–	–	–
CNM72	PB75	–	–	Culture	Euglenozoa	Leishmania infantum	Unknown	–	Negative	–	–	–	–
CNM73	M2904	–	–	Culture	Euglenozoa	Leishmania braziliensis	Unknown	–	Negative	–	–	–	–
CNM74	M378	–	–	Culture	Euglenozoa	Leishmania mexicana	Unknown	–	Negative	–	–	–	–
CNM75	PH8	–	–	Culture	Euglenozoa	Leishmania amazonenesis	Unknown	–	Negative	–	–	–	–
CNM549	PT239	Non-human primate	–	Faeces	Microsporidia	Enterocytozoon bieneusi	–	Type IV	Negative	–	–	–	–
CNM550	PT444	Non-human primate	–	Faeces	Microsporidia	Enterocytozoon bieneusi	–	CM18	Negative	–	–	–	–
CNM551	PT483	Non-human primate	–	Faeces	Microsporidia	Enterocytozoon bieneusi	–	CM18	Negative	–	–	–	–
CNM552	G18	Human	11	Faeces	Microsporidia	Enterocytozoon bieneusi	–	Type IV	Negative	–	Giardia duodenalis (Ct: 37.5–36.2)	–	–
CNM553	–	–	–	Adult worm	Nematoda	Trichuris muris	–	–	Negative	–	–	–	–
CNM505	–	–	–	Adult worm	Nematoda	Anisakis simplex	–	–	Negative	–	–	–	–
CNM506	–	–	–	Adult worm	Nematoda	Mansonella perstans	–	–	Negative	–	–	–	–
CNM507	–	–	–	Adult worm	Nematoda	Oncocercha volvulus	–	–	Negative	–	–	–	–
CNM508	–	–	–	Adult worm	Nematoda	Dirofilaria repens	–	–	Negative	–	–	–	–
CNM509	–	–	–	Adult worm	Nematoda	Loa Loa	–	–	Negative	–	–	–	–
